# Supplementary material for: Isolation and Identification of Non-Saccharomyces Yeast Producing 2-Phenylethanol and Study of the Ehrlich Pathway and Shikimate Pathway
Source: J Fungi (Basel). 2023 Aug 26;9(9):878. doi: 10.3390/jof9090878 (PMC10532961; doi:10.3390/jof9090878)
Supplement: Supplementary file 1 [file jof-09-00878-s001.zip]

Archive with 1 entries (1 files):
- jof-2534783-supplementary.pdf
